# Supplementary material for: Insulin-like Growth Factor 1 Signaling in Mammalian Hearing
Source: Genes (Basel). 2021 Sep 29;12(10):1553. doi: 10.3390/genes12101553 (PMC8535591; doi:10.3390/genes12101553)
Supplement: Supplementary file 1 [file genes-12-01553-s001.zip]

Archive with 2 entries (2 files):
- genes-13605331_Table S1.pdf
- genes-13605331_Table S2.pdf
